# Supplementary material for: Climate Change Impacts on Streamflow and Subbasin-Scale Hydrology in the Upper Colorado River Basin
Source: PLoS One. 2013 Aug 19;8(8):e71297. doi: 10.1371/journal.pone.0071297 (PMC3747145; doi:10.1371/journal.pone.0071297)
Supplement: Table S1 — SWAT model efficiency statistics for the Upper Colorado River Basin. (XLSX) [file pone.0071297.s001.xlsx]

## Sheet: Sheet1
Table S1. SWAT model efficiency statistics for the Upper Colorado River Basin.
				Calibration				Validation
Gauge	USGS ID#	Latitude	Longitude	Years	R2	NS	ф	Years	R2	NS	ф
Pine Creek,Fremont Lake, WY	9196500	43.0306	-109.769	1955-1977	0.85	0.82	0.7631	1977-2005	0.9	0.87	0.792
Green River, Daniel, WY	9188500	43.0189	-110.118	1950-1979	0.74	0.7	0.5873	1979-2005	0.68	0.64	0.5417
Pole Creek, Pinedale, WY	9198500	42.8833	-109.717	1950-1961	0.82	0.75	0.5595	1961-1971	0.82	0.77	0.5759
East Fork River, Big Sandy, WY	9203000	42.6667	-109.417	1950-1972	0.73	0.69	0.471	1972-1992	0.83	0.8	0.5956
North Piney Creek, Mason, WY	9205500	42.6583	-110.342	1950-1960	0.73	0.64	0.5784	1960-1972	0.62	0.57	0.4522
Fontenelle Creek, Fontenelle, WY	9210500	42.0961	-110.416	1951-1979	0.68	0.58	0.5209	1979-2005	0.7	0.58	0.6991
Hams Fork, Frontier, WY	9223000	42.1106	-110.709	1952-1979	0.78	0.71	0.778	1979-2005	0.78	0.67	0.7217
Green River, Fontenelle Reservoir, WY	9211200	41.9976	-110.047	1950-1977	0.83	0.76	0.7339	1978-2005	0.76	0.7	0.6504
Green River, Green River, WY	9217000	41.5164	-109.448	1950-1977	0.84	0.79	0.806	1978-2005	0.77	0.72	0.7409
Smith Fork, Robertson, WY	9220000	41.0542	-110.398	1950-1960	0.79	0.73	0.7009	1960-1971	0.81	0.72	0.5404
Elk River, Clark, CO	9241000	40.7175	-106.915	1950-1972	0.92	0.89	0.8352	1972-2003	0.87	0.84	0.8494
Green River, Greendale, UT	9234500	40.9083	-109.422	1950-1977	0.83	0.8	0.7501	1978-2005	0.81	0.76	0.8013
Elkhead Creek, Elkhead, CO	9245000	40.6697	-107.284	1953-1974	0.87	0.76	0.7438	1975-1996	0.89	0.86	0.8439
Yampa River, Maybell, CO	9251000	40.5028	-108.033	1950-1977	0.86	0.59	0.6541	1978-2005	0.87	0.62	0.6681
Whiterocks River, Whiterocks, UT	9299500	40.5869	-109.927	1950-1977	0.66	0.58	0.5119	1978-2005	0.69	0.67	0.547
Yampa River, Steamboat Springs, CO	9239500	40.4836	-106.832	1950-1968	0.8	0.55	0.6474	1969-1987	0.79	0.71	0.7577
Rock Creek, Hanna, UT	9278500	40.5456	-110.656	1950-1966	0.6	0.52	0.4191	1966-1988	0.65	0.53	0.5978
Milk Creek, Thornburgh, CO	9250000	40.1936	-107.732	1952-1973	0.71	0.61	0.6651	1973-1986	0.75	0.72	0.6559
Duchesne River, Randlett, UT	9302000	40.2103	-109.781	1950-1977	0.8	0.45	0.436	1978-2005	0.72	0.59	0.5194
White River, Meeker, CO	9304500	40.0336	-107.862	1950-1977	0.74	0.63	0.608	1978-2005	0.8	0.7	0.7409
White River, Watson, UT	9306500	39.9789	-109.178	1950-1977	0.74	0.64	0.6174	1978-2005	0.72	0.63	0.7058
Colorado River, Glenwood Springs, CO	9072500	39.55	-107.32	1950-1972	0.92	0.84	0.7714	1972-2005	0.87	0.65	0.6743
Fish Creek, Scofield, UT	9310500	39.7744	-111.19	1950-1977	0.81	0.81	0.6706	1978-2005	0.75	0.73	0.6095
Colorado River, Cameo, CO	9095500	39.2392	-108.266	1950-1977	0.91	0.87	0.7703	1978-2005	0.84	0.84	0.7539
North Fork Gunnison River, Somerset, CO	9132500	38.9258	-107.434	1950-1954	0.85	0.76	0.7598	1955-1960	0.94	0.94	0.9315
Taylor River, Taylor Park Reservoir, CO	9109000	38.8183	-106.609	1950-1977	0.62	0.48	0.5388	1978-2005	0.64	0.52	0.5588
Gunnison River, Grand Junction, CO	9152500	38.9833	-108.45	1950-1977	0.85	0.83	0.8014	1978-2005	0.86	0.86	0.7908
Green River, Green River, UT	9315000	38.9861	-110.151	1950-1977	0.79	0.77	0.7497	1978-2005	0.83	0.71	0.7505
East River, Almont, CO	9112500	38.6644	-106.847	1974-1991	0.8	0.7	0.6569	1991-2005	0.89	0.82	0.7778
Smith Fork, Crawford, CO	9128500	38.7278	-107.506	1951-1968	0.67	0.5	0.6704	1967-1994	0.8	0.77	0.7438
Colorado River, Cisco, UT	9180500	38.8106	-109.293	1950-1977	0.91	0.89	0.8016	1978-2005	0.89	0.89	0.8095
San Rafael River, Green River, UT	9328500	38.8583	-110.369	1950-1974	0.77	0.76	0.6303	1975-2005	0.7	0.52	0.674
Tomichi Creek, Gunnison, CO	9119000	38.5217	-106.94	1950-1977	0.59	0.44	0.3418	1978-2005	0.65	0.58	0.4562
Dolores River, Cisco, UT	9180000	38.7972	-109.194	1950-1977	0.75	0.72	0.6417	1978-2005	0.85	0.82	0.7858
Gunnison River, Blue Mesa Reservoir, CO	9124700	38.4522	-107.347	1950-1977	0.84	0.8	0.8272	1978-2005	0.87	0.77	0.7805
Gunnison River, Crystal Reservoir, CO	9127800	38.4822	-107.581	1950-1977	0.81	0.76	0.7945	1978-2005	0.85	0.79	0.815
Uncompahgre River, Colona, CO	9147500	38.3314	-107.779	1950-1967	0.84	0.8	0.6342	1967-1985	0.84	0.82	0.6191
Lake Fork, Gateview, CO	9124500	38.2989	-107.229	1950-1977	0.87	0.79	0.6732	1978-2005	0.84	0.79	0.6021
Uncompahgre River, Ridgway, CO	9146200	38.1839	-107.745	1958-1982	0.83	0.82	0.7393	1982-2005	0.86	0.85	0.7873
Dolores River, Rico, CO	9165000	37.6389	-108.06	1951-1977	0.85	0.81	0.819	1977-2005	0.81	0.71	0.7354
Vellecito Creek, Bayfield, CO	9352900	37.4775	-107.543	1962-1984	0.79	0.75	0.6969	1984-2005	0.8	0.75	0.7347
Animas River, Durango, CO	9361500	37.2792	-107.88	1950-1977	0.85	0.71	0.7618	1978-2005	0.81	0.65	0.7748
San Juan River, Rosa, NM	9350500	37.0056	-107.403	1950-1957	0.75	0.73	0.6308	1957-1964	0.71	0.71	0.5144
San Juan River, Bluff, UT	9379500	37.1469	-109.864	1950-1977	0.76	0.74	0.6327	1978-2005	0.7	0.64	0.5342
Animas River, Farmington, NM	9364500	36.7214	-108.201	1950-1977	0.78	0.68	0.7708	1978-2005	0.74	0.58	0.712
Colorado River, Lee's Ferry, AZ	9380000	36.8647	-111.588	1950-1977	0.88	0.88	0.7847	1978-2005	0.87	0.84	0.83
R2:	coefficient of determination
NS:	Nash-Sutcliffe coefficient
ф:	coefficient of determination multiplied by slope of the line
